# Supplementary material for: Effects of TGFBR1 on Proliferation of Dermal Papilla Cells in Fine-Wool Sheep
Source: Animals (Basel). 2025 Dec 23;16(1):36. doi: 10.3390/ani16010036 (PMC12784699; doi:10.3390/ani16010036)
Supplement: Supplementary file 1 [file animals-16-00036-s001.zip]

Archive with 1 entries (1 files):
- animals-4007624-supplementary.xlsx
