# Supplementary material for: Effects of TGFBR1 on Proliferation of Dermal Papilla Cells in Fine-Wool Sheep
Source: Animals (Basel). 2025 Dec 23;16(1):36. doi: 10.3390/ani16010036 (PMC12784699; doi:10.3390/ani16010036)
Supplement: Supplementary file 1 [file animals-16-00036-s001.zip › animals-4007624-supplementary.xlsx]

## Sheet: Differentially expressed genes
Table S1 Intergroup differentially expressed genes between the ultra-fine versus fine group
up							down
Gene	p_val	avg_logFC	pct.1	pct.2	p_val_adj		Gene	p_val	avg_logFC	pct.1	pct.2	p_val_adj
CRABP1	1.60026951046967e-46	0.831785379735619	0.781	0.57	3.33752209103554e-42		LOC101123672	5.52907485311762e-26	-0.930158	0.306	0.539	1.15314385136621e-21
RPL39	1.26677640735667e-68	0.821774118698261	0.789	0.467	2.64198887518308e-64		TNFSF15	5.4050843129058e-12	-0.802511	0.142	0.269	1.12728438429963e-07
LOC494436	7.37618263964206e-09	0.680139206704432	0.562	0.486	0.000153837665132375		MGAT4C	1.56801156454151e-21	-0.783335	0.016	0.149	3.27024491900777e-17
LOC101107401	1.12544111492763e-29	0.629662696785499	0.613	0.377	2.34721998929306e-25		GFPT2	3.42889708050576e-22	-0.73658	0.347	0.542	7.15130775110281e-18
ZNF804A	5.33172837681586e-09	0.628572587169686	0.438	0.334	0.000111198527026872		TNFAIP6	2.36544828329804e-13	-0.724317	0.584	0.67	4.93337893964639e-09
RBP4	7.31684040770271e-35	0.627862334568535	0.691	0.458	1.52600023543048e-30		HAS1	1.11339234170051e-12	-0.711237	0.065	0.177	2.32209106785058e-08
C3H2orf40	1.37099755846169e-12	0.52755415906206	0.623	0.505	2.8593525079277e-08		CAMK1D	7.05342068111361e-26	-0.701546	0.237	0.465	1.47106141725305e-21
CXCL14	2.11315770183704e-18	0.525414385988183	0.711	0.545	4.40720170295133e-14		RGCC	3.02761341385616e-15	-0.68985	0.176	0.336	6.31439053593841e-11
MRPS6	1.94997493200719e-19	0.52044892418707	0.601	0.42	4.0668677181942e-15		FILIP1L	1.52495832408063e-23	-0.674368	0.62	0.756	3.18045308070256e-19
PRRX1	2.36818081815437e-31	0.49386710432016	0.891	0.766	4.93907791434276e-27		NR4A1	1.78099314409805e-18	-0.661986	0.362	0.548	3.71443930133089e-14
C25H10orf11	2.5608171579476e-13	0.491933495296994	0.468	0.305	5.34084026461552e-09		TGFBR1	2.02730614744291e-29	-0.65566	0.539	0.744	4.22814970110693e-25
LGR5	2.38858335350349e-11	0.477567539916615	0.241	0.119	4.98162944206687e-07		KLF2	7.79125617437768e-26	-0.641914	0.45	0.652	1.62494438772821e-21
PAPOLG	1.11338594063103e-34	0.474574328475557	0.555	0.263	2.32207771778007e-30		STK32A	1.89738290095134e-52	-0.640911	0.062	0.38	3.95718177822412e-48
COL28A1	6.10968856809461e-35	0.460150581516816	0.171	0.004	1.27423664776181e-30		SEMA3C	4.99414967304804e-15	-0.618956	0.604	0.684	1.0415798558109e-10
FAM46A	6.62191375583557e-11	0.458823510266984	0.457	0.333	1.38106633291707e-06		BRI3	1.04291047694555e-38	-0.606183	0.286	0.564	2.17509409071764e-34
NRG3	2.78261648659414e-20	0.456419975193247	0.107	0.006	5.80342494444074e-16		NOVA1	1.39372394723814e-24	-0.604879	0.645	0.791	2.90675066435987e-20
IFITM3	1.0464110352154e-32	0.454207166222894	0.858	0.719	2.18239485504523e-28		SNED1	5.27977154078285e-12	-0.603659	0.177	0.319	1.10114915254567e-07
NDUFA4	9.47681445787527e-25	0.452958709772352	0.687	0.516	1.97648442333447e-20		DCLK1	4.89393295412186e-28	-0.602062	0.678	0.825	1.02067865691165e-23
LOC101114075	2.87244123814294e-23	0.450924904721582	0.774	0.684	5.99076344627092e-19		C15H11orf96	5.38781355159852e-13	-0.582584	0.363	0.506	1.12368239432139e-08
CIRBP	1.90495205099239e-20	0.450521045914533	0.686	0.51	3.97296799754973e-16		LOC101106288	5.55954935586512e-30	-0.580031	0.261	0.508	1.15949961365923e-25
LOC101109155	1.50822033234923e-18	0.446306758628649	0.709	0.564	3.14554432514755e-14		BNC2	1.62607675497428e-19	-0.576134	0.177	0.375	3.39134568017435e-15
LOC101116336	1.3208022993411e-23	0.44006493037411	0.487	0.271	2.7546652755058e-19		SERPINE1	2.16361547898117e-09	-0.568604	0.089	0.188	4.51243644296312e-05
SLC2A13	1.12130546199062e-19	0.435756940059927	0.646	0.454	2.33859467152764e-15		NR4A3	2.52489447532549e-07	-0.5665	0.094	0.178	0.00526591991773885
RPL9	2.95606002734077e-21	0.435246827592062	0.909	0.832	6.1651587930219e-17		SESTD1	4.48257560915969e-24	-0.560912	0.689	0.797	9.34885969046344e-20
KRT10	5.78173923501399e-11	0.427851244890159	0.425	0.297	1.20583953485452e-06		HIVEP2	1.65242304656391e-34	-0.559989	0.685	0.841	3.4462935059137e-30
PIK3R1	1.92056256927506e-12	0.424245973359726	0.759	0.66	4.00552529448007e-08		PPFIBP1	2.98551681649204e-28	-0.556673	0.506	0.721	6.2265938724758e-24
RPS27	2.19367798313145e-17	0.420372797008993	0.866	0.809	4.57513480161895e-13		PDE1C	3.17061381714401e-18	-0.55387	0.089	0.245	6.61263217703554e-14
ZC3H10	4.8074702923446e-17	0.416727984365046	0.95	0.932	1.00264600417139e-12		METRNL	5.95068944388028e-19	-0.547093	0.325	0.499	1.24107579041567e-14
RPL35A	2.44814768351139e-14	0.413500723466471	0.691	0.579	5.10585680873135e-10		TNXB	4.58541259227384e-19	-0.54458	0.446	0.616	9.56333650244633e-15
RPS15A	6.62420319917934e-15	0.413138344829471	0.826	0.746	1.38154381922084e-10		LOC101107878	8.25749378975527e-28	-0.537477	0.213	0.45	1.72218290479136e-23
LOC101108092	4.21077626280267e-19	0.399286725028709	0.645	0.46	8.78199497370126e-15		LOC101115486	1.5220131053366e-21	-0.535067	0.502	0.669	3.17431053249002e-17
RPS12	1.2123135862249e-21	0.391962641378408	0.959	0.942	2.52840121543065e-17		CTGF	1.49459418555378e-10	-0.529724	0.388	0.53	3.11712563339097e-06
LOC101122319	1.09941882680681e-13	0.391231487274713	0.264	0.127	2.29294790518828e-09		TPPP3	1.01149396659492e-18	-0.525669	0.542	0.674	2.10957181673037e-14
AGT	8.8988129389965e-10	0.385933470232435	0.164	0.071	1.85593642655711e-05		RAC1	3.27183838484193e-31	-0.515995	0.429	0.637	6.82374613542633e-27
ENO1	1.06758657044905e-17	0.3764444833671	0.638	0.47	2.22655855132853e-13		FILIP1	1.86832840095705e-18	-0.509166	0.241	0.433	3.89658571303602e-14
MEF2C	1.67544238107001e-14	0.367347374610649	0.47	0.296	3.49430262995962e-10		MAP3K5	2.76085024014396e-19	-0.501161	0.193	0.394	5.75802926084424e-15
RBM3	3.87316510998987e-21	0.365645589882288	0.805	0.691	8.07787315339488e-17		IVNS1ABP	5.72711747788265e-11	-0.495367	0.366	0.488	1.19444762118721e-06
CPZ	1.52703892192301e-11	0.360909151454741	0.433	0.283	3.18479237556262e-07		EMP1	1.06335043890088e-17	-0.49258	0.579	0.711	2.21772367537167e-13
CCDC80	9.15729206544195e-10	0.358379716100701	0.825	0.837	1.90984483316857e-05		JAZF1	4.50877516764298e-28	-0.492311	0.481	0.698	9.4035014896362e-24
LAMA2	4.28079320743395e-11	0.357496648112369	0.861	0.77	8.92802231342425e-07		RALGPS2	4.53738504371108e-20	-0.492011	0.11	0.286	9.46317024716382e-16
APOE	6.93088059659216e-07	0.356116219085487	0.526	0.411	0.0144550445722526		OAF	7.98437600376231e-21	-0.487419	0.535	0.682	1.66522145934467e-16
PLA2R1	5.8694777468817e-11	0.354602545113161	0.433	0.292	1.22413827888965e-06		CD44	1.93060596607536e-19	-0.485836	0.513	0.666	4.02647180284677e-15
RPL7	2.99052986185409e-15	0.351351339863032	0.917	0.877	6.23704907988288e-11		VCAN	3.55114811965687e-17	-0.474892	0.866	0.915	7.40627451835636e-13
COL1A2	6.11776906868205e-13	0.350473819867146	0.956	0.98	1.27592191696433e-08		FAM126A	8.61260112310902e-21	-0.47211	0.728	0.831	1.79624409023562e-16
NACA	1.31636571429328e-11	0.346632607953673	0.846	0.785	2.74541233373007e-07		PTPN9	3.95699911542929e-12	-0.472104	0.268	0.409	8.25271735513933e-08
RPL34	3.03084377094902e-13	0.346123735037738	0.852	0.779	6.32112776869127e-09		ABL1	7.94859868706987e-18	-0.470982	0.318	0.511	1.65775974217529e-13
RPSA	1.83362782943025e-10	0.341504402428641	0.885	0.826	3.82421420105973e-06		GREM1	4.98809206672571e-12	-0.46883	0.258	0.403	1.04031648143631e-07
ADAMTS1	1.63518867110545e-08	0.341496503113719	0.542	0.43	0.000341034949245753		ABL2	1.03328983309707e-11	-0.464113	0.117	0.242	2.15502927590724e-07
RPS21	1.39685685091481e-13	0.338989421959507	0.828	0.783	2.91328464826793e-09		RASGEF1B	2.81051795386374e-15	-0.461083	0.228	0.387	5.86161624457821e-11
RPL37	1.17767558644937e-11	0.337051934162597	0.864	0.826	2.45616020309881e-07		LOC101107430	1.098437256013e-17	-0.454756	0.616	0.736	2.2909007411407e-13
KCNMB4	5.31223690733606e-13	0.33237171554203	0.323	0.172	1.10792012939401e-08		CDKN1C	3.40413987192656e-12	-0.453102	0.437	0.56	7.09967411689004e-08
PPIB	1.2193740984986e-22	0.329422316346845	0.907	0.829	2.54312661982868e-18		ADAMTS18	5.062881993608e-07	-0.447098	0.176	0.272	0.0105591466858689
PDE1A	1.55668173628242e-09	0.328623048255768	0.085	0.02	3.24661542919062e-05		ROR1	4.69295276983806e-13	-0.44701	0.592	0.704	9.78762229677425e-09
C1QTNF6	1.23816274933991e-10	0.328166898450929	0.485	0.338	2.58231223002332e-06		TSC22D2	3.96586447319965e-14	-0.441704	0.397	0.555	8.27120694530519e-10
RPS4X	6.77331375066863e-10	0.323626643302146	0.823	0.758	1.41264231583945e-05		YWHAZ	8.21860471247599e-20	-0.439652	0.583	0.722	1.71407219883399e-15
RPL3	2.52242412633988e-13	0.323570910000426	0.861	0.798	5.26076775789445e-09		TAC1	2.35367520204622e-25	-0.436475	0.033	0.202	4.90882500138759e-21
RPL19	5.6274504654477e-12	0.323158778411517	0.811	0.708	1.17366106907377e-07		IGFBP5	1.26857969593614e-08	-0.435912	0.424	0.551	0.000264574981384442
RPS26	3.1709836705973e-14	0.320787583967478	0.808	0.72	6.61340354339772e-10		CFD	6.09349607197385e-10	-0.434142	0.089	0.194	1.27085954077087e-05
GNB2L1	3.0720167134506e-11	0.317954949861109	0.808	0.709	6.40699805757257e-07		PCDH7	1.00020602994855e-06	-0.433042	0.429	0.516	0.0208602969606069
RPS3A	2.61954713665323e-10	0.317825297159422	0.889	0.835	5.46332750820398e-06		DIAPH1	1.67418280828431e-19	-0.432526	0.237	0.438	3.49167566495775e-15
RPL35	5.27865568768738e-13	0.317780396287881	0.751	0.643	1.10091643022408e-08		RNF19B	6.83172567467045e-13	-0.428987	0.29	0.446	1.42482470670927e-08
C5AR2	5.21330867507475e-10	0.315704295618511	0.448	0.316	1.08728765727359e-05		DMKN	1.63062296006212e-12	-0.427255	0.135	0.268	3.40082724550556e-08
COL3A1	1.30781247939362e-11	0.315609895550524	0.993	0.989	2.72757370702334e-07		CELF2	2.05574108243313e-22	-0.423628	0.869	0.936	4.28745360152255e-18
COL1A1	3.79426025365765e-09	0.314105966348569	0.97	0.971	7.91330918502839e-05		DUSP1	2.03308793617304e-13	-0.423429	0.629	0.751	4.24020819968249e-09
FCGRT	2.45526645283224e-10	0.313677207951871	0.648	0.566	5.12070371402692e-06		MYOC	5.15916341349563e-12	-0.422625	0.253	0.394	1.07599512151865e-07
OLFML3	4.61114146995475e-16	0.313077238031098	0.487	0.299	9.61699664973763e-12		ARHGAP29	2.58190358113535e-17	-0.421883	0.442	0.61	5.38481810881588e-13
CA10	2.18268403111585e-08	0.310746626571341	0.196	0.1	0.000455220581529523		TAF10	3.18823803863328e-30	-0.421328	0.086	0.316	6.64938925337356e-26
LOC101110151	1.23141478116915e-13	0.306737287304604	0.51	0.348	2.56823866760637e-09		VAPA	1.0422334272516e-23	-0.421084	0.254	0.482	2.17368203587594e-19
RPL23	1.71853001350072e-12	0.305275282912145	0.906	0.879	3.58416619615709e-08		PMP22	2.61463527101013e-20	-0.420135	0.777	0.866	5.45308332121873e-16
PDGFD	4.16026970344458e-09	0.301149624534636	0.522	0.394	8.67665849350402e-05		CDH13	8.66731157379778e-13	-0.413659	0.248	0.409	1.80765450183126e-08
RPS23	2.38982676695103e-14	0.300953479781216	0.909	0.849	4.98422270515307e-10		MYADM	2.64378624984715e-15	-0.409633	0.536	0.658	5.51388060268122e-11
							MICA	4.99499901589597e-20	-0.408533	0.136	0.323	1.04175699475526e-15
							UGDH	2.43835756666688e-10	-0.403378	0.293	0.422	5.08543854104045e-06
							MBNL1	5.66028233409995e-23	-0.402579	0.852	0.907	1.18050848359989e-18
							LOC101122940	1.37715456158058e-12	-0.402256	0.026	0.12	2.87219355363246e-08
							PSD3	4.75467912845193e-17	-0.401895	0.613	0.755	9.91635879029934e-13
